# Supplementary material for: Preclinical Bioavailability Assessment of a Poorly Water-Soluble Drug, HGR4113, Using a Stable Isotope Tracer
Source: Pharmaceutics. 2023 Jun 8;15(6):1684. doi: 10.3390/pharmaceutics15061684 (PMC10305361; doi:10.3390/pharmaceutics15061684)
Supplement: Supplementary file 1 [file pharmaceutics-15-01684-s001.zip]

Archive with 1 entries (1 files):
- pharmaceutics-2402646-supplementary.pdf
